# Supplementary material for: Exposure of bighorn sheep to domestic goats colonized with Mycoplasma ovipneumoniae induces sub-lethal pneumonia
Source: PLoS One. 2017 Jun 7;12(6):e0178707. doi: 10.1371/journal.pone.0178707 (PMC5462392; doi:10.1371/journal.pone.0178707)
Supplement: S1 Table — (XLSX) [file pone.0178707.s001.xlsx]

## Sheet: Timeline
exp 1
2014-01-23	BHS arrived from Clemens
2014-02-13	Rigel Haider added
2014-02-18	Crony Scott added
2014-04-21	#29, #32 lambs born
2014-04-24	#33 lamb born
2014-04-27	#29, 32 lambs necropsy
2014-05-01	#33 lamb necropsy
2014-05-28	#29, #32, #33 necropsies
exp2
2014-09-10	Movi neg goats Goldbar, Jasmine, Bambi) added
2015-02-16	Start experiment 2
2014-07-07	Anesthetized, sampled BHS, moved to pen 3
2014-12-15	End experiment 2 sampling
exp 3
2014-12-22	Goldbar, Bambi moved to track barn
2014-12-26	Inoculation #1
2015-01-05	Bambi, Goldbar sampled: ND
2015-02-05	Bambi, Goldbar inoculation #2
2015-02-16	Bambi, Goldbar re-comingled to start exp #3
2015-02-19	All goats resampled
2015-06-11	All goats euthanized, necropsied

## Sheet: Supp Info
Experiment	Animal	Exp Day	Date	1. Anorexia	2. Nasal Discharge	3. Cough	4. Nose Licking	5. Headshake	6. Ear paresis	7. Weakness	Total Score	Rolling average
1	BHS29	1	2014-02-18	0	0	0	0	0	0	0	0
1	BHS29	2	2014-02-19	0	0	0	0	0	0	0	0	0
1	BHS29	5	2014-02-22	0	0	0	0	0	0	0	0	0
1	BHS29	7	2014-02-24	0	0	0	0	0	0	0	0	0
1	BHS29	9	2014-02-26	0	0	0	0	0	0	0	0	0.666667
1	BHS29	11	2014-02-28	0	0	0	1	1	0	0	2	0.666667
1	BHS29	14	2014-03-03	0	0	0	0	0	0	0	0	0.666667
1	BHS29	16	2014-03-05	0	0	0	0	0	0	0	0	0
1	BHS29	18	2014-03-07	0	0	0	0	0	0	0	0	0.333333
1	BHS29	22	2014-03-11	0	0	0	1	0	0	0	1	0.666667
1	BHS29	24	2014-03-13	0	0	0	1	0	0	0	1	0.666667
1	BHS29	26	2014-03-15	0	0	0	0	0	0	0	0	0.333333
1	BHS29	28	2014-03-17	0	0	0	0	0	0	0	0	0.333333
1	BHS29	30	2014-03-19	0	1	0	0	0	0	0	1	0.666667
1	BHS29	31	2014-03-20	0	1	0	0	0	0	0	1	1
1	BHS29	35	2014-03-24	0	1	0	0	0	0	0	1	1
1	BHS29	37	2014-03-26	0	1	0	0	0	0	0	1	2
1	BHS29	39	2014-03-28	0	1	2	1	0	0	0	4	2.33333
1	BHS29	40	2014-03-29	0	1	0	1	0	0	0	2	3.33333
1	BHS29	42	2014-03-31	0	1	2	1	0	0	0	4	3.33333
1	BHS29	43	2014-04-01	0	1	2	1	0	0	0	4	3.33333
1	BHS29	44	2014-04-02	0	1	0	1	0	0	0	2	2.66667
1	BHS29	45	2014-04-03	0	1	0	1	0	0	0	2	2
1	BHS29	46	2014-04-04	0	1	0	1	0	0	0	2	2
1	BHS29	48	2014-04-06	0	1	0	1	0	0	0	2	2
1	BHS29	49	2014-04-07	0	1	0	1	0	0	0	2	3
1	BHS29	51	2014-04-09	0	1	2	1	1	0	0	5	3.66667
1	BHS29	52	2014-04-10	0	1	2	1	0	0	0	4	3.33333
1	BHS29	53	2014-04-11	0	1	0	0	0	0	0	1	3
1	BHS29	54	2014-04-12	0	1	2	1	0	0	0	4	2.33333
1	BHS29	56	2014-04-14	0	1	0	0	1	0	0	2	2.33333
1	BHS29	57	2014-04-15	0	1	0	0	0	0	0	1	1.33333
1	BHS29	58	2014-04-16	0	1	0	0	0	0	0	1	1
1	BHS29	60	2014-04-18	0	1	0	0	0	0	0	1	1
1	BHS29	63	2014-04-21	0	1	0	0	0	0	0	1	1.33333
1	BHS29	64	2014-04-22	0	1	0	0	0	0	0	1	2.33333
1	BHS29	65	2014-04-23	0	1	2	0	0	0	0	3	2.66667
1	BHS29	66	2014-04-24	0	1	0	0	0	0	0	1	2.33333
1	BHS29	67	2014-04-25	0	1	0	0	0	0	0	1	1.33333
1	BHS29	68	2014-04-26	0	1	0	0	0	0	0	1	1
1	BHS29	69	2014-04-27	0	1	0	0	0	0	0	1	1
1	BHS29	70	2014-04-28	0	1	0	0	0	0	0	1	2
1	BHS29	71	2014-04-29	0	1	2	1	0	0	0	4	3
1	BHS29	72	2014-04-30	0	1	2	1	0	0	0	4	4
1	BHS29	73	2014-05-01	0	1	2	1	0	0	0	4	4
1	BHS29	74	2014-05-02	0	1	2	1	0	0	0	4	4
1	BHS29	77	2014-05-05	0	1	2	1	0	0	0	4	4
1	BHS29	79	2014-05-07	0	1	2	0	1	0	0	4	3.33333
1	BHS29	81	2014-05-09	0	1	0	1	0	0	0	2	3.33333
1	BHS29	84	2014-05-12	0	1	2	1	0	0	0	4	2.66667
1	BHS29	86	2014-05-14	0	1	0	1	0	0	0	2	2.66667
1	BHS29	88	2014-05-16	0	1	0	1	0	0	0	2	1.66667
1	BHS29	91	2014-05-19	0	1	0	0	0	0	0	1	1.33333
1	BHS29	93	2014-05-21	0	1	0	0	0	0	0	1	1
1	BHS29	95	2014-05-23	0	1	0	0	0	0	0	1	1
1	BHS29	98	2014-05-26	0	1	0	0	0	0	0	1	1
1	BHS29	100	2014-05-28	0	1	0	0	0	0	0	1	0.666667
1	BHS32	1	2014-02-18	0	0	0	0	0	0	0	0
1	BHS32	2	2014-02-19	0	0	0	0	0	0	0	0	0
1	BHS32	5	2014-02-22	0	0	0	0	0	0	0	0	0
1	BHS32	7	2014-02-24	0	0	0	0	0	0	0	0	0
1	BHS32	9	2014-02-26	0	0	0	0	0	0	0	0	0
1	BHS32	11	2014-02-28	0	0	0	0	0	0	0	0	0
1	BHS32	14	2014-03-03	0	0	0	0	0	0	0	0	0
1	BHS32	16	2014-03-05	0	0	0	0	0	0	0	0	0
1	BHS32	18	2014-03-07	0	0	0	0	0	0	0	0	0.333333
1	BHS32	22	2014-03-11	0	0	0	1	0	0	0	1	0.666667
1	BHS32	24	2014-03-13	0	0	0	1	0	0	0	1	1
1	BHS32	26	2014-03-15	0	1	0	0	0	0	0	1	1.33333
1	BHS32	28	2014-03-17	0	1	0	0	1	0	0	2	2.33333
1	BHS32	30	2014-03-19	0	1	2	0	1	0	0	4	2.66667
1	BHS32	31	2014-03-20	0	1	0	0	1	0	0	2	3
1	BHS32	35	2014-03-24	0	1	2	0	0	0	0	3	2.66667
1	BHS32	37	2014-03-26	0	1	2	0	0	0	0	3	2.66667
1	BHS32	39	2014-03-28	0	1	0	1	0	0	0	2	3
1	BHS32	40	2014-03-29	0	1	2	1	0	0	0	4	3.33333
1	BHS32	42	2014-03-31	0	1	2	1	0	0	0	4	3.33333
1	BHS32	43	2014-04-01	0	1	0	1	0	0	0	2	3.66667
1	BHS32	44	2014-04-02	0	1	2	1	1	0	0	5	4
1	BHS32	45	2014-04-03	0	1	2	1	1	0	0	5	4.66667
1	BHS32	46	2014-04-04	0	1	2	1	0	0	0	4	4.66667
1	BHS32	48	2014-04-06	0	1	2	1	1	0	0	5	3.66667
1	BHS32	49	2014-04-07	0	1	0	1	0	0	0	2	4
1	BHS32	51	2014-04-09	0	1	2	1	1	0	0	5	4
1	BHS32	52	2014-04-10	0	1	2	1	1	0	0	5	4
1	BHS32	53	2014-04-11	0	1	0	1	0	0	0	2	3.66667
1	BHS32	54	2014-04-12	0	1	2	1	0	0	0	4	2.66667
1	BHS32	56	2014-04-14	0	1	0	1	0	0	0	2	2.33333
1	BHS32	57	2014-04-15	0	1	0	0	0	0	0	1	1.33333
1	BHS32	58	2014-04-16	0	1	0	0	0	0	0	1	1
1	BHS32	60	2014-04-18	0	1	0	0	0	0	0	1	1
1	BHS32	63	2014-04-21	0	1	0	0	0	0	0	1	1
1	BHS32	64	2014-04-22	0	1	0	0	0	0	0	1	1
1	BHS32	65	2014-04-23	0	1	0	0	0	0	0	1	1
1	BHS32	66	2014-04-24	0	1	0	0	0	0	0	1	1
1	BHS32	67	2014-04-25	0	1	0	0	0	0	0	1	1.66667
1	BHS32	68	2014-04-26	0	1	2	0	0	0	0	3	1.66667
1	BHS32	69	2014-04-27	0	1	0	0	0	0	0	1	1.66667
1	BHS32	70	2014-04-28	0	1	0	0	0	0	0	1	1.66667
1	BHS32	71	2014-04-29	0	1	0	1	1	0	0	3	2.33333
1	BHS32	72	2014-04-30	0	1	0	1	1	0	0	3	3.33333
1	BHS32	73	2014-05-01	0	1	2	1	0	0	0	4	3
1	BHS32	74	2014-05-02	0	1	0	1	0	0	0	2	3
1	BHS32	77	2014-05-05	0	1	0	1	1	0	0	3	2.33333
1	BHS32	79	2014-05-07	0	1	0	1	0	0	0	2	3.33333
1	BHS32	81	2014-05-09	0	1	2	1	1	0	0	5	3
1	BHS32	84	2014-05-12	0	1	0	1	0	0	0	2	3.33333
1	BHS32	86	2014-05-14	0	1	0	1	1	0	0	3	3
1	BHS32	88	2014-05-16	0	1	2	1	0	0	0	4	2.66667
1	BHS32	91	2014-05-19	0	0	0	1	0	0	0	1	3
1	BHS32	93	2014-05-21	0	1	2	1	0	0	0	4	2
1	BHS32	95	2014-05-23	0	0	0	1	0	0	0	1	2.66667
1	BHS32	98	2014-05-26	0	0	2	1	0	0	0	3	2.33333
1	BHS32	100	2014-05-28	0	0	2	1	0	0	0	3	2
1	BHS33	1	2014-02-18	0	0	0	0	0	0	0	0
1	BHS33	2	2014-02-19	0	0	0	0	0	0	0	0	0
1	BHS33	5	2014-02-22	0	0	0	0	0	0	0	0	0
1	BHS33	7	2014-02-24	0	0	0	0	0	0	0	0	0
1	BHS33	9	2014-02-26	0	0	0	0	0	0	0	0	0
1	BHS33	11	2014-02-28	0	0	0	0	0	0	0	0	0
1	BHS33	14	2014-03-03	0	0	0	0	0	0	0	0	0
1	BHS33	16	2014-03-05	0	0	0	0	0	0	0	0	0
1	BHS33	18	2014-03-07	0	0	0	0	0	0	0	0	0.333333
1	BHS33	22	2014-03-11	0	0	0	1	0	0	0	1	0.333333
1	BHS33	24	2014-03-13	0	0	0	0	0	0	0	0	0.333333
1	BHS33	26	2014-03-15	0	0	0	0	0	0	0	0	1.33333
1	BHS33	28	2014-03-17	0	1	2	0	1	0	0	4	1.33333
1	BHS33	30	2014-03-19	0	0	0	0	0	0	0	0	2
1	BHS33	31	2014-03-20	0	1	0	0	1	0	0	2	2
1	BHS33	35	2014-03-24	0	1	2	1	0	0	0	4	2.66667
1	BHS33	37	2014-03-26	0	1	0	1	0	0	0	2	2.66667
1	BHS33	39	2014-03-28	0	1	0	1	0	0	0	2	2
1	BHS33	40	2014-03-29	0	1	0	1	0	0	0	2	2.66667
1	BHS33	42	2014-03-31	0	1	2	1	0	0	0	4	2.66667
1	BHS33	43	2014-04-01	0	1	0	1	0	0	0	2	3.33333
1	BHS33	44	2014-04-02	0	1	2	1	0	0	0	4	3.33333
1	BHS33	45	2014-04-03	0	1	2	1	0	0	0	4	3.33333
1	BHS33	46	2014-04-04	0	1	0	1	0	0	0	2	3.33333
1	BHS33	48	2014-04-06	0	1	2	1	0	0	0	4	2.66667
1	BHS33	49	2014-04-07	0	1	0	1	0	0	0	2	3.33333
1	BHS33	51	2014-04-09	0	1	2	1	0	0	0	4	3.33333
1	BHS33	52	2014-04-10	0	1	2	1	0	0	0	4	3.33333
1	BHS33	53	2014-04-11	0	1	0	1	0	0	0	2	2.33333
1	BHS33	54	2014-04-12	0	1	0	0	0	0	0	1	2
1	BHS33	56	2014-04-14	0	1	0	1	1	0	0	3	1.66667
1	BHS33	57	2014-04-15	0	1	0	0	0	0	0	1	2
1	BHS33	58	2014-04-16	0	1	0	1	0	0	0	2	1.33333
1	BHS33	60	2014-04-18	0	1	0	0	0	0	0	1	1.33333
1	BHS33	63	2014-04-21	0	1	0	0	0	0	0	1	1
1	BHS33	64	2014-04-22	0	1	0	0	0	0	0	1	1
1	BHS33	65	2014-04-23	0	1	0	0	0	0	0	1	1
1	BHS33	66	2014-04-24	0	1	0	0	0	0	0	1	1
1	BHS33	67	2014-04-25	0	1	0	0	0	0	0	1	1
1	BHS33	68	2014-04-26	0	1	0	0	0	0	0	1	1
1	BHS33	69	2014-04-27	0	1	0	0	0	0	0	1	1.33333
1	BHS33	70	2014-04-28	0	1	0	1	0	0	0	2	1.66667
1	BHS33	71	2014-04-29	0	1	0	1	0	0	0	2	2.33333
1	BHS33	72	2014-04-30	0	1	2	0	0	0	0	3	3
1	BHS33	73	2014-05-01	0	1	2	0	1	0	0	4	3.33333
1	BHS33	74	2014-05-02	0	1	0	1	1	0	0	3	3
1	BHS33	77	2014-05-05	0	1	0	1	0	0	0	2	3
1	BHS33	79	2014-05-07	0	1	2	1	0	0	0	4	2.66667
1	BHS33	81	2014-05-09	0	1	0	1	0	0	0	2	2.66667
1	BHS33	84	2014-05-12	0	1	0	1	0	0	0	2	2.66667
1	BHS33	86	2014-05-14	0	1	2	1	0	0	0	4	2.66667
1	BHS33	88	2014-05-16	0	1	0	1	0	0	0	2	2.66667
1	BHS33	91	2014-05-19	0	1	0	1	0	0	0	2	1.66667
1	BHS33	93	2014-05-21	0	1	0	0	0	0	0	1	1
1	BHS33	95	2014-05-23	0	0	0	0	0	0	0	0	0.333333
1	BHS33	98	2014-05-26	0	0	0	0	0	0	0	0	0.333333
1	BHS33	100	2014-05-28	0	0	0	1	0	0	0	1	0.333333
2	DG6	1	2014-09-10	0	0	0	0	0	0	0	0
2	DG6	2	2014-09-12	0	0	0	0	0	0	0	0	0
2	DG6	3	2014-09-13	0	0	0	0	0	0	0	0	0
2	DG6	5	2014-09-15	0	0	0	0	0	0	0	0	0
2	DG6	6	2014-09-16	0	0	0	0	0	0	0	0	0
2	DG6	8	2014-09-18	0	0	0	0	0	0	0	0	0
2	DG6	10	2014-09-20	0	0	0	0	0	0	0	0	0
2	DG6	12	2014-09-22	0	0	0	0	0	0	0	0	0
2	DG6	13	2014-09-23	0	0	0	0	0	0	0	0	0
2	DG6	15	2014-09-25	0	0	0	0	0	0	0	0	0
2	DG6	16	2014-09-26	0	0	0	0	0	0	0	0	0
2	DG6	17	2014-09-27	0	0	0	0	0	0	0	0	0
2	DG6	18	2014-09-28	0	0	0	0	0	0	0	0	0
2	DG6	19	2014-09-29	0	0	0	0	0	0	0	0	0
2	DG6	20	2014-09-30	0	0	0	0	0	0	0	0	0
2	DG6	21	2014-10-01	0	0	0	0	0	0	0	0	0
2	DG6	22	2014-10-02	0	0	0	0	0	0	0	0	0
2	DG6	27	2014-10-07	0	0	0	0	0	0	0	0	0
2	DG6	28	2014-10-08	0	0	0	0	0	0	0	0	0
2	DG6	32	2014-10-12	0	0	0	0	0	0	0	0	0
2	DG6	33	2014-10-13	0	0	0	0	0	0	0	0	0
2	DG6	36	2014-10-16	0	0	0	0	0	0	0	0	0
2	DG6	41	2014-10-21	0	0	0	0	0	0	0	0	0
2	DG6	43	2014-10-23	0	0	0	0	0	0	0	0	0
2	DG6	46	2014-10-26	0	0	0	0	0	0	0	0	0
2	DG6	49	2014-10-29	0	0	0	0	0	0	0	0	0
2	DG6	51	2014-10-31	0	0	0	0	0	0	0	0	0
2	DG6	55	2014-11-04	0	0	0	0	0	0	0	0	0
2	DG6	57	2014-11-06	0	0	0	0	0	0	0	0	0
2	DG6	59	2014-11-08	0	0	0	0	0	0	0	0	0
2	DG6	61	2014-11-10	0	0	0	0	0	0	0	0	0
2	DG6	63	2014-11-12	0	0	0	0	0	0	0	0	0
2	DG6	69	2014-11-18	0	0	0	0	0	0	0	0	0
2	DG6	71	2014-11-20	0	0	0	0	0	0	0	0	0
2	DG6	75	2014-11-24	0	0	0	0	0	0	0	0	0
2	DG6	77	2014-11-26	0	0	0	0	0	0	0	0	0
2	DG6	83	2014-12-02	0	0	0	0	0	0	0	0	0
2	DG6	86	2014-12-05	0	0	0	0	0	0	0	0	0
2	DG6	90	2014-12-09	0	0	0	0	0	0	0	0	0
2	DG6	94	2014-12-13	0	0	0	0	0	0	0	0	0
2	DG6	96	2014-12-15	0	0	0	0	0	0	0	0	0
2	DG6	103	2014-12-22	0	0	0	0	0	0	0	0	0
pre-3	DG6	-11	2015-02-05	0	0	0	0	0	0	0	0	0
pre-3	DG6	-9	2015-02-07	0	0	0	0	0	0	0	0	0
pre-3	DG6	-7	2015-02-09	0	0	0	0	0	0	0	0	0
pre-3	DG6	-5	2015-02-11	0	0	0	0	0	0	0	0	0
pre-3	DG6	-3	2015-02-13	0	1	0	0	0	0	0	1	0.333333
pre-3	DG6	-2	2015-02-14	0	1	0	0	0	0	0	1	0.666667
3	DG6	1	2015-02-16	0	0	0	0	0	0	0	0	0.666667
3	DG6	2	2015-02-17	0	1	0	0	0	0	0	1	0.666667
3	DG6	4	2015-02-19	0	0	0	0	0	0	0	0	0.333333
3	DG6	5	2015-02-20	0	0	0	0	0	0	0	0	0.333333
3	DG6	8	2015-02-23	0	0	0	0	0	0	0	0	0
3	DG6	10	2015-02-25	0	0	0	0	0	0	0	0	0
3	DG6	12	2015-02-27	0	0	0	0	0	0	0	0	0
3	DG6	15	2015-03-02	0	0	0	0	0	0	0	0	0
3	DG6	17	2015-03-04	0	0	0	0	0	0	0	0	0
3	DG6	18	2015-03-05	0	0	0	0	0	0	0	0	0
3	DG6	19	2015-03-06	0	0	0	0	0	0	0	0	0
3	DG6	20	2015-03-07	0	1	0	0	0	0	0	1	0.333333
3	DG6	21	2015-03-08	0	0	0	0	0	0	0	0	0.333333
3	DG6	22	2015-03-09	0	0	0	0	0	1	0	1	0.666667
3	DG6	24	2015-03-11	0	0	0	0	0	0	0	0	0.333333
3	DG6	25	2015-03-12	0	0	0	0	0	1	0	1	0.666667
3	DG6	26	2015-03-13	0	2	0	0	0	1	0	3	1.33333
3	DG6	28	2015-03-15	0	0	0	0	0	0	0	0	1.33333
3	DG6	29	2015-03-16	0	0	0	0	0	1	0	1	1.33333
3	DG6	30	2015-03-17	0	0	0	0	0	0	0	0	0.333333
3	DG6	31	2015-03-18	0	0	0	1	0	0	0	1	0.666667
3	DG6	32	2015-03-19	0	0	0	0	0	0	0	0	0.333333
3	DG6	33	2015-03-20	0	2	0	0	0	0	0	2	1
3	DG6	34	2015-03-21	0	2	0	0	0	1	0	3	1.66667
3	DG6	35	2015-03-22	0	2	0	0	0	0	0	2	2.33333
3	DG6	36	2015-03-23	0	0	0	0	0	0	0	0	1.66667
3	DG6	37	2015-03-24	0	2	0	0	0	0	0	2	1.33333
3	DG6	38	2015-03-25	0	2	0	1	0	0	0	3	1.66667
3	DG6	39	2015-03-26	0	2	0	0	0	0	0	2	2.33333
3	DG6	40	2015-03-27	0	2	0	0	0	1	0	3	2.66667
3	DG6	41	2015-03-28	0	0	0	0	0	0	0	0	1.66667
3	DG6	42	2015-03-29	0	0	0	0	0	0	0	0	1
3	DG6	43	2015-03-30	0	0	0	0	0	1	0	1	0.333333
3	DG6	44	2015-03-31	0	0	0	0	0	0	0	0	0.333333
3	DG6	45	2015-04-01	0	2	0	1	0	0	0	3	1.33333
3	DG6	46	2015-04-02	0	2	0	0	0	1	0	3	2
3	DG6	47	2015-04-03	0	2	0	0	0	0	0	2	2.66667
3	DG6	48	2015-04-04	0	2	0	0	0	0	0	2	2.33333
3	DG6	49	2015-04-05	0	2	0	0	0	0	0	2	2
3	DG6	50	2015-04-06	0	2	0	0	0	0	0	2	2
3	DG6	51	2015-04-07	0	2	0	0	0	1	0	3	2.33333
3	DG6	52	2015-04-08	0	0	0	0	0	1	0	1	2
3	DG6	53	2015-04-09	0	2	0	0	0	1	0	3	2.33333
3	DG6	54	2015-04-10	0	0	0	0	0	1	0	1	1.66667
3	DG6	55	2015-04-11	0	0	0	0	0	1	0	1	1.66667
3	DG6	56	2015-04-12	0	0	0	0	0	1	0	1	1
3	DG6	57	2015-04-13	0	0	0	0	0	1	0	1	1
3	DG6	58	2015-04-14	0	0	0	0	0	1	0	1	1
3	DG6	59	2015-04-15	0	0	0	0	0	0	0	0	0.666667
3	DG6	60	2015-04-16	0	0	0	0	0	0	0	0	0.333333
3	DG6	61	2015-04-17	0	2	0	0	0	0	0	2	0.666667
3	DG6	62	2015-04-18	0	2	0	0	0	1	0	3	1.66667
3	DG6	63	2015-04-19	0	0	0	0	0	0	0	0	1.66667
3	DG6	64	2015-04-20	0	0	0	0	0	1	0	1	1.33333
3	DG6	65	2015-04-21	0	0	0	0	0	1	0	1	0.666667
3	DG6	66	2015-04-22	0	2	0	1	0	1	0	4	2
3	DG6	67	2015-04-23	0	0	0	0	0	0	0	0	1.66667
3	DG6	68	2015-04-24	0	2	0	0	0	0	0	2	2
3	DG6	69	2015-04-25	0	2	0	0	0	0	0	2	1.33333
3	DG6	70	2015-04-26	0	2	0	1	0	1	0	4	2.66667
3	DG6	71	2015-04-27	0	0	0	0	0	1	0	1	2.33333
3	DG6	72	2015-04-28	0	2	0	1	0	0	0	3	2.66667
3	DG6	73	2015-04-29	0	0	0	0	0	0	0	0	1.33333
3	DG6	74	2015-04-30	0	0	0	0	0	1	0	1	1.33333
3	DG6	75	2015-05-01	0	0	0	0	0	1	0	1	0.666667
3	DG6	76	2015-05-02	0	0	0	1	0	1	0	2	1.33333
3	DG6	77	2015-05-03	0	0	0	0	0	0	0	0	1
3	DG6	78	2015-05-04	0	0	0	0	0	0	0	0	0.666667
3	DG6	79	2015-05-05	0	0	0	0	0	0	0	0	0
3	DG6	80	2015-05-06	0	0	0	0	0	0	0	0	0
3	DG6	81	2015-05-07	0	0	0	0	0	0	0	0	0
3	DG6	82	2015-05-08	0	0	0	0	0	0	0	0	0
3	DG6	85	2015-05-11	0	0	0	0	0	1	0	1	0.333333
3	DG6	88	2015-05-14	0	0	0	0	0	0	0	0	0.333333
3	DG6	89	2015-05-15	0	0	0	0	0	0	0	0	0.333333
3	DG6	93	2015-05-19	0	0	0	0	0	0	0	0	0
3	DG6	96	2015-05-22	0	0	0	0	0	0	0	0	0
3	DG6	100	2015-05-26	0	0	0	0	0	0	0	0	0
3	DG6		2015-05-29	0	0	0	0	0	0	0	0	0
3	DG6		2015-06-02	0	0	0	0	0	0	0	0	0
3	DG6		2015-06-04	0	0	0	0	0	0	0	0	0
2	DG4	1	2014-09-10	0	0	0	0	0	0	0	0
2	DG4	2	2014-09-12	0	0	0	0	0	0	0	0	0
2	DG4	3	2014-09-13	0	0	0	0	0	0	0	0	0
2	DG4	5	2014-09-15	0	0	0	0	0	0	0	0	0
2	DG4	6	2014-09-16	0	0	0	0	0	0	0	0	0
2	DG4	8	2014-09-18	0	0	0	0	0	0	0	0	0
2	DG4	10	2014-09-20	0	0	0	0	0	0	0	0	0
2	DG4	12	2014-09-22	0	0	0	0	0	0	0	0	0
2	DG4	13	2014-09-23	0	0	0	0	0	0	0	0	0
2	DG4	15	2014-09-25	0	0	0	0	0	0	0	0	0
2	DG4	16	2014-09-26	0	0	0	0	0	0	0	0	0
2	DG4	17	2014-09-27	0	0	0	0	0	0	0	0	0
2	DG4	18	2014-09-28	0	0	0	0	0	0	0	0	0
2	DG4	19	2014-09-29	0	0	0	0	0	0	0	0	0
2	DG4	20	2014-09-30	0	0	0	0	0	0	0	0	0
2	DG4	21	2014-10-01	0	0	0	0	0	0	0	0	0
2	DG4	22	2014-10-02	0	0	0	0	0	0	0	0	0
2	DG4	27	2014-10-07	0	0	0	0	0	0	0	0	0
2	DG4	28	2014-10-08	0	0	0	0	0	0	0	0	0
2	DG4	32	2014-10-12	0	0	0	0	0	0	0	0	0
2	DG4	33	2014-10-13	0	0	0	0	0	0	0	0	0
2	DG4	36	2014-10-16	0	0	0	0	0	0	0	0	0
2	DG4	41	2014-10-21	0	0	0	0	0	0	0	0	0
2	DG4	43	2014-10-23	0	0	0	0	0	0	0	0	0
2	DG4	46	2014-10-26	0	0	0	0	0	0	0	0	0
2	DG4	49	2014-10-29	0	0	0	0	0	0	0	0	0
2	DG4	51	2014-10-31	0	0	0	0	0	0	0	0	0
2	DG4	55	2014-11-04	0	0	0	0	0	0	0	0	0
2	DG4	57	2014-11-06	0	0	0	0	0	0	0	0	0
2	DG4	59	2014-11-08	0	0	0	0	0	0	0	0	0
2	DG4	61	2014-11-10	0	0	0	0	0	0	0	0	0
2	DG4	63	2014-11-12	0	0	0	0	0	0	0	0	0.333333
2	DG4	69	2014-11-18	0	0	0	0	1	0	0	1	0.333333
2	DG4	71	2014-11-20	0	0	0	0	0	0	0	0	0.333333
2	DG4	75	2014-11-24	0	0	0	0	0	0	0	0	0
2	DG4	77	2014-11-26	0	0	0	0	0	0	0	0	0
2	DG4	83	2014-12-02	0	0	0	0	0	0	0	0	0
2	DG4	86	2014-12-05	0	0	0	0	0	0	0	0	0
2	DG4	90	2014-12-09	0	0	0	0	0	0	0	0	0
2	DG4	94	2014-12-13	0	0	0	0	0	0	0	0	0
2	DG4	96	2014-12-15	0	0	0	0	0	0	0	0	0
2	DG4	103	2014-12-22	0	0	0	0	0	0	0	0	0
pre-3	DG4	-11	2015-02-05	0	0	0	0	0	0	0	0	0
pre-3	DG4	-9	2015-02-07	0	1	0	0	0	0	0	1	0.5
pre-3	DG4	-7	2015-02-09	0	1	0	0	0	0	0	1	0.666667
pre-3	DG4	-5	2015-02-11	0	1	0	0	0	0	0	1	1
pre-3	DG4	-3	2015-02-13	0	1	2	0	0	0	0	3	1.66667
pre-3	DG4	-2	2015-02-14	0	0	2	0	0	0	0	2	2
3	DG4	1	2015-02-16	0	0	2	0	0	0	0	2	2.33333
3	DG4	2	2015-02-17	0	1	2	0	0	0	0	3	2.33333
3	DG4	4	2015-02-19	0	0	2	0	0	0	0	2	2.33333
3	DG4	5	2015-02-20	0	1	0	0	0	0	0	1	2
3	DG4	8	2015-02-23	0	0	2	0	0	0	0	2	1.66667
3	DG4	10	2015-02-25	0	1	2	0	0	0	0	3	2
3	DG4	12	2015-02-27	0	1	2	0	0	0	0	3	2.66667
3	DG4	15	2015-03-02	0	1	2	0	0	0	0	3	3
3	DG4	17	2015-03-04	0	1	2	0	0	0	0	3	3
3	DG4	18	2015-03-05	0	1	0	0	0	0	0	1	2.33333
3	DG4	19	2015-03-06	0	0	2	0	0	0	0	2	2
3	DG4	20	2015-03-07	0	1	2	0	0	0	0	3	2
3	DG4	21	2015-03-08	0	1	2	0	0	0	0	3	2.66667
3	DG4	22	2015-03-09	0	1	2	0	0	0	0	3	3
3	DG4	24	2015-03-11	0	0	0	0	0	0	0	0	2
3	DG4	25	2015-03-12	0	0	2	0	0	0	0	2	1.66667
3	DG4	26	2015-03-13	0	1	0	0	0	0	0	1	1
3	DG4	28	2015-03-15	0	0	2	0	0	0	0	2	1.66667
3	DG4	29	2015-03-16	0	1	2	0	0	0	0	3	2
3	DG4	30	2015-03-17	0	0	2	0	0	0	0	2	2.33333
3	DG4	31	2015-03-18	0	1	2	0	0	0	0	3	2.66667
3	DG4	32	2015-03-19	0	1	2	0	0	0	0	3	2.66667
3	DG4	33	2015-03-20	0	1	2	0	0	0	0	3	3
3	DG4	34	2015-03-21	0	1	2	0	0	0	0	3	3
3	DG4	35	2015-03-22	0	1	2	0	0	0	0	3	3
3	DG4	36	2015-03-23	0	1	0	0	0	0	0	1	2.33333
3	DG4	37	2015-03-24	0	1	2	0	0	0	0	3	2.33333
3	DG4	38	2015-03-25	0	1	2	1	0	0	0	4	2.66667
3	DG4	39	2015-03-26	0	1	2	0	0	0	0	3	3.33333
3	DG4	40	2015-03-27	0	1	2	1	0	0	0	4	3.66667
3	DG4	41	2015-03-28	0	1	2	0	0	0	0	3	3.33333
3	DG4	42	2015-03-29	0	1	0	0	0	0	0	1	2.66667
3	DG4	43	2015-03-30	0	1	2	0	0	0	0	3	2.33333
3	DG4	44	2015-03-31	0	1	2	0	0	0	0	3	2.33333
3	DG4	45	2015-04-01	0	1	2	1	0	0	0	4	3.33333
3	DG4	46	2015-04-02	0	1	2	0	0	0	0	3	3.33333
3	DG4	47	2015-04-03	0	1	2	0	0	0	0	3	3.33333
3	DG4	48	2015-04-04	0	1	2	0	0	0	0	3	3
3	DG4	49	2015-04-05	0	0	0	0	0	0	0	0	2
3	DG4	50	2015-04-06	0	0	0	0	0	0	0	0	1
3	DG4	51	2015-04-07	0	1	2	0	0	0	0	3	1
3	DG4	52	2015-04-08	0	1	2	0	0	0	0	3	2
3	DG4	53	2015-04-09	0	1	2	0	0	0	0	3	3
3	DG4	54	2015-04-10	0	1	0	0	0	0	0	1	2.33333
3	DG4	55	2015-04-11	0	1	0	0	0	0	0	1	1.66667
3	DG4	56	2015-04-12	0	1	2	1	0	0	0	4	2
3	DG4	57	2015-04-13	0	1	2	0	0	0	0	3	2.66667
3	DG4	58	2015-04-14	0	1	0	0	0	0	0	1	2.66667
3	DG4	59	2015-04-15	0	1	0	0	0	0	0	1	1.66667
3	DG4	60	2015-04-16	0	1	2	0	0	0	0	3	1.66667
3	DG4	61	2015-04-17	0	1	0	0	0	0	0	1	1.66667
3	DG4	62	2015-04-18	0	1	0	0	0	0	0	1	1.66667
3	DG4	63	2015-04-19	0	1	2	0	0	0	0	3	1.66667
3	DG4	64	2015-04-20	0	1	0	0	0	0	0	1	1.66667
3	DG4	65	2015-04-21	0	1	0	0	0	0	0	1	1.66667
3	DG4	66	2015-04-22	0	1	2	0	0	0	0	3	1.66667
3	DG4	67	2015-04-23	0	1	2	1	0	0	0	4	2.66667
3	DG4	68	2015-04-24	0	1	2	0	0	0	0	3	3.33333
3	DG4	69	2015-04-25	0	1	2	0	0	0	0	3	3.33333
3	DG4	70	2015-04-26	0	1	2	0	0	0	0	3	3
3	DG4	71	2015-04-27	0	1	2	0	0	0	0	3	3
3	DG4	72	2015-04-28	0	1	2	1	0	0	0	4	3.33333
3	DG4	73	2015-04-29	0	1	2	0	0	0	0	3	3.33333
3	DG4	74	2015-04-30	0	1	2	0	0	0	0	3	3.33333
3	DG4	75	2015-05-01	0	1	2	0	0	0	0	3	3
3	DG4	76	2015-05-02	0	0	2	0	0	0	0	2	2.66667
3	DG4	77	2015-05-03	0	1	0	0	0	0	0	1	2
3	DG4	78	2015-05-04	0	1	0	0	0	0	0	1	1.33333
3	DG4	79	2015-05-05	0	1	0	0	0	0	0	1	1
3	DG4	80	2015-05-06	0	0	0	0	0	0	0	0	0.666667
3	DG4	81	2015-05-07	0	0	0	0	0	0	0	0	0.333333
3	DG4	82	2015-05-08	0	0	2	0	0	0	0	2	0.666667
3	DG4	85	2015-05-11	0	0	2	0	0	0	0	2	1.33333
3	DG4	88	2015-05-14	0	0	2	0	0	0	0	2	2
3	DG4	89	2015-05-15	0	0	2	0	0	0	0	2	2
3	DG4	93	2015-05-19	0	0	0	0	0	0	0	0	1.33333
3	DG4	96	2015-05-22	0	0	2	0	0	0	0	2	1.33333
3	DG4	100	2015-05-26	0	0	0	0	0	0	0	0	0.666667
3	DG4		2015-05-29	0	0	0	0	0	0	0	0	0.666667
3	DG4		2015-06-02	0	0	2	0	0	0	0	2	0.666667
3	DG4		2015-06-04	0	1	2	0	0	0	0	3	1.66667
2	DG5	1	2014-09-10	0	0	0	0	0	0	0	0
2	DG5	2	2014-09-12	0	0	0	0	0	0	0	0	0
2	DG5	3	2014-09-13	0	0	0	0	0	0	0	0	0
2	DG5	5	2014-09-15	0	0	0	0	0	0	0	0	0
2	DG5	6	2014-09-16	0	0	0	0	0	0	0	0	0
2	DG5	8	2014-09-18	0	0	0	0	0	0	0	0	0
2	DG5	10	2014-09-20	0	0	0	0	0	0	0	0	0
2	DG5	12	2014-09-22	0	0	0	0	0	0	0	0	0
2	DG5	13	2014-09-23	0	0	0	0	0	0	0	0	0
2	DG5	15	2014-09-25	0	0	0	0	0	0	0	0	0
2	DG5	16	2014-09-26	0	0	0	0	0	0	0	0	0
2	DG5	17	2014-09-27	0	0	0	0	0	0	0	0	0
2	DG5	18	2014-09-28	0	0	0	0	0	0	0	0	0
2	DG5	19	2014-09-29	0	0	0	0	0	0	0	0	0
2	DG5	20	2014-09-30	0	0	0	0	0	0	0	0	0
2	DG5	21	2014-10-01	0	0	0	0	0	0	0	0	0
2	DG5	22	2014-10-02	0	0	0	0	0	0	0	0	0
2	DG5	27	2014-10-07	0	0	0	0	0	0	0	0	0
2	DG5	28	2014-10-08	0	0	0	0	0	0	0	0	0
2	DG5	32	2014-10-12	0	0	0	0	0	0	0	0	0
2	DG5	33	2014-10-13	0	0	0	0	0	0	0	0	0
2	DG5	36	2014-10-16	0	0	0	0	0	0	0	0	0
2	DG5	41	2014-10-21	0	0	0	0	0	0	0	0	0
2	DG5	43	2014-10-23	0	0	0	0	0	0	0	0	0
2	DG5	46	2014-10-26	0	0	0	0	0	0	0	0	0
2	DG5	49	2014-10-29	0	0	0	0	0	0	0	0	0
2	DG5	51	2014-10-31	0	0	0	0	0	0	0	0	0
2	DG5	55	2014-11-04	0	0	0	0	0	0	0	0	0
2	DG5	57	2014-11-06	0	0	0	0	0	0	0	0	0
2	DG5	59	2014-11-08	0	0	0	0	0	0	0	0	0
2	DG5	61	2014-11-10	0	0	0	0	0	0	0	0	0.333333
2	DG5	63	2014-11-12	0	0	0	0	1	0	0	1	0.666667
2	DG5	69	2014-11-18	0	0	0	0	1	0	0	1	0.666667
2	DG5	71	2014-11-20	0	0	0	0	0	0	0	0	0.333333
2	DG5	75	2014-11-24	0	0	0	0	0	0	0	0	0
2	DG5	77	2014-11-26	0	0	0	0	0	0	0	0	0
2	DG5	83	2014-12-02	0	0	0	0	0	0	0	0	0
2	DG5	86	2014-12-05	0	0	0	0	0	0	0	0	0
2	DG5	90	2014-12-09	0	0	0	0	0	0	0	0	0.333333
2	DG5	94	2014-12-13	0	0	0	0	1	0	0	1	0.333333
2	DG5	96	2014-12-15	0	0	0	0	0	0	0	0	0.333333
2	DG5	103	2014-12-22	0	0	0	0	0	0	0	0	0
pre-3	DG5	-11	2015-02-05	0	0	0	0	1	0	0	1	0.333333
pre-3	DG5	-9	2015-02-07	0	1	2	0	1	0	0	4	1.66667
pre-3	DG5	-7	2015-02-09	0	1	2	0	1	0	0	5	3.33333
pre-3	DG5	-5	2015-02-11	0	1	0	0	0	0	0	1	3.33333
pre-3	DG5	-3	2015-02-13	0	1	2	0	0	0	0	3	3
pre-3	DG5	-2	2015-02-14	0	0	2	0	0	0	0	2	2
3	DG5	1	2015-02-16	0	0	2	0	0	0	0	2	2.33333
3	DG5	2	2015-02-17	0	1	0	0	0	0	0	1	1.66667
3	DG5	4	2015-02-19	0	1	2	0	0	0	0	3	2
3	DG5	5	2015-02-20	0	1	0	0	0	0	0	1	1.66667
3	DG5	8	2015-02-23	0	1	2	0	0	0	0	3	2.33333
3	DG5	10	2015-02-25	0	1	0	0	1	0	0	2	2
3	DG5	12	2015-02-27	0	0	0	0	0	0	0	0	1.66667
3	DG5	15	2015-03-02	0	0	2	0	0	0	0	2	1.33333
3	DG5	17	2015-03-04	0	0	2	0	0	0	0	2	1.33333
3	DG5	18	2015-03-05	0	0	2	0	0	0	0	2	2
3	DG5	19	2015-03-06	0	0	2	0	0	0	0	2	2
3	DG5	20	2015-03-07	0	1	2	0	0	0	0	3	2.33333
3	DG5	21	2015-03-08	0	0	2	0	0	0	0	2	2.33333
3	DG5	22	2015-03-09	0	1	2	0	0	0	0	3	2.66667
3	DG5	24	2015-03-11	0	0	2	0	0	0	0	2	2.33333
3	DG5	25	2015-03-12	0	1	0	0	0	0	0	1	2
3	DG5	26	2015-03-13	0	1	2	0	0	0	0	3	2
3	DG5	28	2015-03-15	0	0	0	0	0	0	0	0	1.33333
3	DG5	29	2015-03-16	0	0	2	0	0	0	0	2	1.66667
3	DG5	30	2015-03-17	0	0	2	0	0	0	0	2	1.33333
3	DG5	31	2015-03-18	0	1	2	0	0	0	0	3	2.33333
3	DG5	32	2015-03-19	0	1	2	0	0	0	0	3	2.66667
3	DG5	33	2015-03-20	0	1	2	0	0	0	0	3	3
3	DG5	34	2015-03-21	0	1	2	0	0	0	0	3	3
3	DG5	35	2015-03-22	0	1	2	0	0	0	0	3	3
3	DG5	36	2015-03-23	0	0	2	0	0	0	0	2	2.66667
3	DG5	37	2015-03-24	0	0	2	1	0	0	0	3	2.66667
3	DG5	38	2015-03-25	0	1	2	0	0	0	0	3	2.66667
3	DG5	39	2015-03-26	0	1	2	0	0	0	0	3	3
3	DG5	40	2015-03-27	0	1	2	0	0	0	0	3	3
3	DG5	41	2015-03-28	0	1	2	0	0	0	0	3	3
3	DG5	42	2015-03-29	0	1	2	0	0	0	0	3	3
3	DG5	43	2015-03-30	0	1	2	0	0	0	0	3	3
3	DG5	44	2015-03-31	0	1	2	0	0	0	0	3	3
3	DG5	45	2015-04-01	0	1	2	0	0	0	0	3	3
3	DG5	46	2015-04-02	0	0	2	0	0	0	0	2	2.66667
3	DG5	47	2015-04-03	0	0	2	0	0	0	0	2	2.33333
3	DG5	48	2015-04-04	0	1	2	0	0	0	0	3	2.33333
3	DG5	49	2015-04-05	0	0	2	0	0	0	0	2	2.33333
3	DG5	50	2015-04-06	0	0	2	0	0	0	0	2	2.33333
3	DG5	51	2015-04-07	0	1	2	0	0	0	0	3	2.33333
3	DG5	52	2015-04-08	0	1	2	0	0	0	0	3	2.66667
3	DG5	53	2015-04-09	0	1	2	0	0	0	0	3	3
3	DG5	54	2015-04-10	0	1	2	0	0	0	0	3	3
3	DG5	55	2015-04-11	0	0	2	0	0	0	0	2	2.66667
3	DG5	56	2015-04-12	0	1	2	0	0	0	0	3	2.66667
3	DG5	57	2015-04-13	0	1	2	0	0	0	0	3	2.66667
3	DG5	58	2015-04-14	0	1	2	0	0	0	0	3	3
3	DG5	59	2015-04-15	0	1	2	0	0	0	0	3	3
3	DG5	60	2015-04-16	0	1	2	1	0	0	0	4	3.33333
3	DG5	61	2015-04-17	0	1	2	0	0	0	0	3	3.33333
3	DG5	62	2015-04-18	0	1	2	0	0	0	0	3	3.33333
3	DG5	63	2015-04-19	0	0	2	0	0	0	0	2	2.66667
3	DG5	64	2015-04-20	0	1	2	0	0	0	0	3	2.66667
3	DG5	65	2015-04-21	0	1	2	0	0	0	0	3	2.66667
3	DG5	66	2015-04-22	0	1	2	0	0	0	0	3	3
3	DG5	67	2015-04-23	0	1	2	0	0	0	0	3	3
3	DG5	68	2015-04-24	0	0	2	0	0	0	0	2	2.66667
3	DG5	69	2015-04-25	0	1	2	0	0	0	0	3	2.66667
3	DG5	70	2015-04-26	0	1	2	0	0	0	0	3	2.66667
3	DG5	71	2015-04-27	0	1	2	0	0	0	0	3	3
3	DG5	72	2015-04-28	0	1	2	1	0	0	0	4	3.33333
3	DG5	73	2015-04-29	0	1	2	0	0	0	0	3	3.33333
3	DG5	74	2015-04-30	0	1	2	0	0	0	0	3	3.33333
3	DG5	75	2015-05-01	0	1	2	0	0	0	0	3	3
3	DG5	76	2015-05-02	0	0	2	0	0	0	0	2	2.66667
3	DG5	77	2015-05-03	0	0	2	0	0	0	0	2	2.33333
3	DG5	78	2015-05-04	0	1	0	0	0	0	0	1	1.66667
3	DG5	79	2015-05-05	0	1	2	0	0	0	0	3	2
3	DG5	80	2015-05-06	0	1	2	0	0	0	0	3	2.33333
3	DG5	81	2015-05-07	0	1	2	0	0	0	0	3	3
3	DG5	82	2015-05-08	0	1	2	0	0	0	0	3	3
3	DG5	85	2015-05-11	0	1	2	0	0	0	0	3	3
3	DG5	88	2015-05-14	0	0	2	0	0	0	0	2	2.66667
3	DG5	89	2015-05-15	0	1	2	0	0	0	0	3	2.66667
3	DG5	93	2015-05-19	0	0	2	0	0	0	0	2	2.33333
3	DG5	96	2015-05-22	0	1	2	0	0	0	0	3	2.66667
3	DG5	100	2015-05-26	0	1	2	0	0	0	0	3	2.66667
3	DG5		2015-05-29	0	0	0	0	0	0	0	0	2
3	DG5		2015-06-02	0	0	0	0	0	0	0	0	1
3	DG5		2015-06-04	0	1	0	0	0	0	0	1	0.333333
pre-2	BHS28	56	2014-04-14	0	0	0	0	0	0	0	0
pre-2	BHS28	58	2014-04-16	0	0	0	0	0	0	0	0	0
pre-2	BHS28	60	2014-04-18	0	0	0	0	0	0	0	0	0
pre-2	BHS28	63	2014-04-21	0	0	0	0	0	0	0	0	0
pre-2	BHS28	64	2014-04-22	0	0	0	0	0	0	0	0	0
pre-2	BHS28	65	2014-04-23	0	0	0	0	0	0	0	0	0
pre-2	BHS28	66	2014-04-24	0	0	0	0	0	0	0	0	0
pre-2	BHS28	67	2014-04-25	0	0	0	0	0	0	0	0	0
pre-2	BHS28	68	2014-04-26	0	0	0	0	0	0	0	0	0
pre-2	BHS28	69	2014-04-27	0	0	0	0	0	0	0	0	0
pre-2	BHS28	70	2014-04-28	0	0	0	0	0	0	0	0	0
pre-2	BHS28	71	2014-04-29	0	0	0	0	0	0	0	0	0
pre-2	BHS28	72	2014-04-30	0	0	0	0	0	0	0	0	0
pre-2	BHS28	73	2014-05-01	0	0	0	0	0	0	0	0	0
pre-2	BHS28	74	2014-05-02	0	0	0	0	0	0	0	0	0
pre-2	BHS28	77	2014-05-05	0	0	0	0	0	0	0	0	0
pre-2	BHS28	79	2014-05-07	0	0	0	0	0	0	0	0	0
pre-2	BHS28	81	2014-05-09	0	0	0	0	0	0	0	0	0
pre-2	BHS28	84	2014-05-12	0	0	0	0	0	0	0	0	0
pre-2	BHS28	86	2014-05-14	0	0	0	0	0	0	0	0	0
pre-2	BHS28	88	2014-05-16	0	0	0	0	0	0	0	0	0.333333
pre-2	BHS28	91	2014-05-19	0	0	0	1	0	0	0	1	0.333333
pre-2	BHS28	93	2014-05-21	0	0	0	0	0	0	0	0	0.333333
pre-2	BHS28	95	2014-05-23	0	0	0	0	0	0	0	0	0
pre-2	BHS28	98	2014-05-26	0	0	0	0	0	0	0	0	0
pre-2	BHS28	100	2014-05-28	0	0	0	0	0	0	0	0	0
pre-2	BHS28		2014-06-06	0	0	0	0	0	0	0	0	0
pre-2	BHS28		2014-06-07	0	0	0	0	0	0	0	0	0
pre-2	BHS28		2014-06-14	0	0	0	0	0	0	0	0	0
pre-2	BHS28		2014-06-19	0	0	0	0	0	0	0	0	0
pre-2	BHS28		2014-07-04	0	0	0	0	0	0	0	0	0
pre-2	BHS28		2014-07-07	0	0	0	0	0	0	0	0	0
pre-2	BHS28		2014-07-08	0	0	0	0	0	0	0	0	0
pre-2	BHS28		2014-07-09	0	0	0	0	0	0	0	0	0
pre-2	BHS28		2014-07-10	0	0	0	0	0	0	0	0	0
pre-2	BHS28		2014-07-11	0	0	0	0	0	0	0	0	0
pre-2	BHS28		2014-07-12	0	0	0	0	0	0	0	0	0
pre-2	BHS28		2014-07-13	0	0	0	0	0	0	0	0	0
pre-2	BHS28		2014-07-14	0	0	0	0	0	0	0	0	0
pre-2	BHS28		2014-07-15	0	0	0	0	0	0	0	0	0
pre-2	BHS28		2014-07-16	0	0	0	0	0	0	0	0	0
pre-2	BHS28		2014-07-17	0	0	0	0	0	0	0	0	0
pre-2	BHS28		2014-07-19	0	0	0	0	0	0	0	0	0
pre-2	BHS28		2014-07-20	0	0	0	0	0	0	0	0	0
pre-2	BHS28		2014-07-21	0	0	0	0	0	0	0	0	0
pre-2	BHS28		2014-07-22	0	0	0	0	0	0	0	0	0
pre-2	BHS28		2014-07-24	0	0	0	0	0	0	0	0	0
pre-2	BHS28		2014-07-25	0	0	0	0	0	0	0	0	0
pre-2	BHS28		2014-07-26	0	0	0	0	0	0	0	0	0
pre-2	BHS28		2014-07-28	0	0	0	0	0	0	0	0	0
pre-2	BHS28		2014-07-29	0	0	0	0	0	0	0	0	0
pre-2	BHS28		2014-07-30	0	0	0	0	0	0	0	0	0
pre-2	BHS28		2014-07-31	0	0	0	0	0	0	0	0	0
pre-2	BHS28		2014-08-03	0	0	0	0	0	0	0	0	0
pre-2	BHS28		2014-08-07	0	0	0	0	0	0	0	0	0
pre-2	BHS28		2014-08-08	0	0	0	0	0	0	0	0	0
pre-2	BHS28		2014-08-11	0	0	0	0	0	0	0	0	0
pre-2	BHS28		2014-08-13	0	0	0	0	0	0	0	0	0
pre-2	BHS28		2014-08-14	0	0	0	0	0	0	0	0	0
pre-2	BHS28		2014-08-15	0	0	0	0	0	0	0	0	0
pre-2	BHS28		2014-08-18	0	0	0	0	0	0	0	0	0
pre-2	BHS28		2014-08-21	0	0	0	0	0	0	0	0	0
pre-2	BHS28		2014-08-23	0	0	0	0	0	0	0	0	0
pre-2	BHS28		2014-08-25	0	0	0	0	0	0	0	0	0
pre-2	BHS28		2014-08-29	0	0	0	0	0	0	0	0	0
pre-2	BHS28		2014-08-30	0	0	0	0	0	0	0	0	0
pre-2	BHS28		2014-09-02	0	0	0	0	0	0	0	0	0
pre-2	BHS28		2014-09-04	0	0	0	0	0	0	0	0	0
pre-2	BHS28		2014-09-05	0	0	0	0	0	0	0	0	0
pre-2	BHS28		2014-09-07	0	0	0	0	0	0	0	0	0
pre-2	BHS28		2014-09-08	0	0	0	0	0	0	0	0	0
2	BHS28	1	2014-09-10	0	0	0	0	0	0	0	0	0
2	BHS28	3	2014-09-12	0	0	0	0	0	0	0	0	0
2	BHS28	4	2014-09-13	0	0	0	0	0	0	0	0	0
2	BHS28	6	2014-09-15	0	0	0	0	0	0	0	0	0
2	BHS28	7	2014-09-16	0	0	0	0	0	0	0	0	0
2	BHS28	9	2014-09-18	0	0	0	0	0	0	0	0	0
2	BHS28	11	2014-09-20	0	0	0	0	0	0	0	0	0
2	BHS28	13	2014-09-22	0	0	0	0	0	0	0	0	0
2	BHS28	14	2014-09-23	0	0	0	0	0	0	0	0	0
2	BHS28	16	2014-09-25	0	0	0	0	0	0	0	0	0
2	BHS28	17	2014-09-26	0	0	0	0	0	0	0	0	0
2	BHS28	18	2014-09-27	0	0	0	0	0	0	0	0	0
2	BHS28	19	2014-09-28	0	0	0	0	0	0	0	0	0
2	BHS28	20	2014-09-29	0	0	0	0	0	0	0	0	0
2	BHS28	21	2014-09-30	0	0	0	0	0	0	0	0	0
2	BHS28	22	2014-10-01	0	0	0	0	0	0	0	0	0
2	BHS28	23	2014-10-02	0	0	0	0	0	0	0	0	0
2	BHS28	28	2014-10-07	0	0	0	0	0	0	0	0	0
2	BHS28	29	2014-10-08	0	0	0	0	0	0	0	0	0
2	BHS28	33	2014-10-12	0	0	0	0	0	0	0	0	0
2	BHS28	34	2014-10-13	0	0	0	0	0	0	0	0	0
2	BHS28	37	2014-10-16	0	0	0	0	0	0	0	0	0
2	BHS28	42	2014-10-21	0	0	0	0	0	0	0	0	0
2	BHS28	44	2014-10-23	0	0	0	0	0	0	0	0	0
2	BHS28	47	2014-10-26	0	0	0	0	0	0	0	0	0
2	BHS28	50	2014-10-29	0	0	0	0	0	0	0	0	0
2	BHS28	52	2014-10-31	0	0	0	0	0	0	0	0	0
2	BHS28	56	2014-11-04	0	0	0	0	0	0	0	0	0
2	BHS28	58	2014-11-06	0	0	0	0	0	0	0	0	0
2	BHS28	60	2014-11-08	0	0	0	0	0	0	0	0	0
2	BHS28	62	2014-11-10	0	0	0	0	0	0	0	0	0
2	BHS28	64	2014-11-12	0	0	0	0	0	0	0	0	0
2	BHS28	70	2014-11-18	0	0	0	0	0	0	0	0	0
2	BHS28	72	2014-11-20	0	0	0	0	0	0	0	0	0
2	BHS28	76	2014-11-24	0	0	0	0	0	0	0	0	0
2	BHS28	78	2014-11-26	0	0	0	0	0	0	0	0	0
2	BHS28	84	2014-12-02	0	0	0	0	0	0	0	0	0
2	BHS28	87	2014-12-05	0	0	0	0	0	0	0	0	0
2	BHS28	91	2014-12-09	0	0	0	0	0	0	0	0	0
2	BHS28	95	2014-12-13	0	0	0	0	0	0	0	0	0
2	BHS28	97	2014-12-15	0	0	0	0	0	0	0	0	0
2	BHS28	104	2014-12-22	0	0	0	0	0	0	0	0	0
post 2 / pre 3	BHS28	-11	2015-02-05	0	0	0	0	0	0	0	0	0
post 2 / pre 3	BHS28	-9	2015-02-07	0	0	0	0	0	0	0	0	0
post 2 / pre 3	BHS28	-7	2015-02-09	0	0	0	0	0	0	0	0	0
post 2 / pre 3	BHS28	-5	2015-02-11	0	0	0	0	0	0	0	0	0
post 2 / pre 3	BHS28	-3	2015-02-13	0	0	0	0	0	0	0	0	0
post 2 / pre 3	BHS28	-2	2015-02-14	0	0	0	0	0	0	0	0	0
3	BHS28	1	2015-02-16	0	1	0	1	0	0	0	2	0.666667
3	BHS28	2	2015-02-17	0	1	0	0	0	0	0	1	1
3	BHS28	4	2015-02-19	0	0	0	0	0	0	0	0	1
3	BHS28	5	2015-02-20	0	0	0	0	1	0	0	1	0.666667
3	BHS28	8	2015-02-23	0	0	0	0	0	0	0	0	0.333333
3	BHS28	10	2015-02-25	0	0	0	1	0	0	0	1	0.666667
3	BHS28	12	2015-02-27	0	0	2	0	0	0	0	2	1
3	BHS28	15	2015-03-02	0	0	0	0	0	0	0	0	1
3	BHS28	17	2015-03-04	0	0	0	0	0	0	0	0	0.666667
3	BHS28	18	2015-03-05	0	0	2	1	0	0	0	3	1
3	BHS28	19	2015-03-06	0	0	2	1	0	0	0	3	2
3	BHS28	20	2015-03-07	0	1	2	0	0	0	0	3	3
3	BHS28	21	2015-03-08	0	0	2	1	0	0	0	3	3
3	BHS28	22	2015-03-09	0	1	2	1	0	0	0	4	3.33333
3	BHS28	24	2015-03-11	0	0	0	1	0	0	0	1	2.66667
3	BHS28	25	2015-03-12	0	1	0	1	0	0	0	2	2.33333
3	BHS28	26	2015-03-13	0	0	0	1	0	0	0	1	1.33333
3	BHS28	28	2015-03-15	0	0	0	1	0	0	0	1	1.33333
3	BHS28	29	2015-03-16	0	1	2	1	0	0	0	4	2
3	BHS28	30	2015-03-17	0	0	2	1	0	0	0	3	2.66667
3	BHS28	31	2015-03-18	0	0	2	1	0	0	0	3	3.33333
3	BHS28	32	2015-03-19	0	0	2	1	0	0	0	3	3
3	BHS28	33	2015-03-20	0	0	2	1	0	0	0	3	3
3	BHS28	34	2015-03-21	0	0	2	1	0	0	0	3	3
3	BHS28	35	2015-03-22	0	0	2	1	0	0	0	3	3
3	BHS28	36	2015-03-23	0	0	0	0	0	0	0	0	2
3	BHS28	37	2015-03-24	0	0	2	0	0	1	0	3	2
3	BHS28	38	2015-03-25	0	0	2	1	0	0	0	3	2
3	BHS28	39	2015-03-26	0	1	2	1	0	0	0	4	3.33333
3	BHS28	40	2015-03-27	0	1	2	1	0	0	0	4	3.66667
3	BHS28	41	2015-03-28	0	1	2	1	1	0	0	5	4.33333
3	BHS28	42	2015-03-29	0	1	2	1	0	0	0	4	4.33333
3	BHS28	43	2015-03-30	0	1	2	1	0	0	0	4	4.33333
3	BHS28	44	2015-03-31	0	1	2	1	0	0	0	4	4
3	BHS28	45	2015-04-01	0	1	2	1	0	0	0	4	4
3	BHS28	46	2015-04-02	0	1	2	1	0	0	0	4	4
3	BHS28	47	2015-04-03	0	1	2	1	0	0	0	4	4
3	BHS28	48	2015-04-04	0	1	2	1	0	0	0	4	4
3	BHS28	49	2015-04-05	0	1	2	1	0	0	0	4	4
3	BHS28	50	2015-04-06	0	1	2	1	0	0	0	4	4
3	BHS28	51	2015-04-07	0	1	2	1	0	0	0	4	4
3	BHS28	52	2015-04-08	0	1	2	1	0	0	0	4	4
3	BHS28	53	2015-04-09	0	1	2	1	0	0	0	4	4
3	BHS28	54	2015-04-10	0	1	2	1	0	0	0	4	4
3	BHS28	55	2015-04-11	0	1	2	1	1	0	0	5	4.33333
3	BHS28	56	2015-04-12	0	1	2	1	0	0	0	4	4.33333
3	BHS28	57	2015-04-13	0	1	2	1	0	0	0	4	4.33333
3	BHS28	58	2015-04-14	0	1	2	1	0	0	0	5	4.33333
3	BHS28	59	2015-04-15	0	1	2	1	0	0	0	4	4.33333
3	BHS28	60	2015-04-16	0	1	2	1	0	0	0	4	4.33333
3	BHS28	61	2015-04-17	0	1	2	1	0	0	0	4	4
3	BHS28	62	2015-04-18	0	1	2	1	0	0	0	4	4
3	BHS28	63	2015-04-19	0	1	2	1	0	0	0	4	4
3	BHS28	64	2015-04-20	0	1	2	1	1	0	0	5	4.33333
3	BHS28	65	2015-04-21	0	1	2	1	0	0	0	4	4.33333
3	BHS28	66	2015-04-22	0	1	2	1	0	0	0	4	4.33333
3	BHS28	67	2015-04-23	0	1	2	1	1	0	0	5	4.33333
3	BHS28	68	2015-04-24	0	1	2	1	0	0	0	4	4.33333
3	BHS28	69	2015-04-25	0	1	2	1	0	0	0	4	4.33333
3	BHS28	70	2015-04-26	0	1	2	1	0	0	0	4	4
3	BHS28	71	2015-04-27	0	1	2	1	0	0	0	4	4
3	BHS28	72	2015-04-28	0	1	0	1	1	0	0	3	3.66667
3	BHS28	73	2015-04-29	0	1	2	1	1	0	0	5	4
3	BHS28	74	2015-04-30	0	1	0	0	0	0	0	1	3
3	BHS28	75	2015-05-01	0	1	0	0	0	0	0	1	2.33333
3	BHS28	76	2015-05-02	0	1	0	1	0	0	0	2	1.33333
3	BHS28	77	2015-05-03	0	1	0	1	1	0	0	3	2
3	BHS28	78	2015-05-04	0	1	0	1	0	0	0	2	2.33333
3	BHS28	79	2015-05-05	0	1	2	1	0	0	0	4	3
3	BHS28	80	2015-05-06	0	1	2	1	0	0	0	4	3.33333
3	BHS28	81	2015-05-07	0	1	2	0	0	0	0	3	3.66667
3	BHS28	82	2015-05-08	0	1	0	1	0	0	0	2	3
3	BHS28	85	2015-05-11	0	1	0	0	0	0	0	1	2
3	BHS28	88	2015-05-14	0	0	0	0	0	0	0	0	1
3	BHS28	89	2015-05-15	0	1	0	0	0	0	0	1	0.666667
3	BHS28	93	2015-05-19	0	1	0	0	0	0	0	1	0.666667
3	BHS28	96	2015-05-22	0	0	0	0	0	0	0	0	0.666667
3	BHS28	100	2015-05-26	0	0	0	0	0	0	0	0	0.333333
3	BHS28		2015-05-29	0	0	0	0	0	0	0	0	0
3	BHS28		2015-06-02	0	0	0	1	0	0	0	1	0.333333
pre-2	BHS31		2014-04-14	0	0	0	0	0	0	0	0
pre-2	BHS31		2014-04-16	0	0	0	0	0	0	0	0	0
pre-2	BHS31		2014-04-18	0	0	0	0	0	0	0	0	0
pre-2	BHS31		2014-04-21	0	0	0	0	0	0	0	0	0
pre-2	BHS31		2014-04-22	0	0	0	0	0	0	0	0	0
pre-2	BHS31		2014-04-23	0	0	0	0	0	0	0	0	0
pre-2	BHS31		2014-04-24	0	0	0	0	0	0	0	0	0
pre-2	BHS31		2014-04-25	0	0	0	0	0	0	0	0	0
pre-2	BHS31		2014-04-26	0	0	0	0	0	0	0	0	0
pre-2	BHS31		2014-04-27	0	0	0	0	0	0	0	0	0
pre-2	BHS31		2014-04-28	0	0	0	0	0	0	0	0	0
pre-2	BHS31		2014-04-29	0	0	0	0	0	0	0	0	0
pre-2	BHS31		2014-04-30	0	0	0	0	0	0	0	0	0
pre-2	BHS31		2014-05-01	0	0	0	0	0	0	0	0	0
pre-2	BHS31		2014-05-02	0	0	0	0	0	0	0	0	0
pre-2	BHS31		2014-05-05	0	0	0	0	0	0	0	0	0
pre-2	BHS31		2014-05-07	0	0	0	0	0	0	0	0	0
pre-2	BHS31		2014-05-09	0	0	0	0	0	0	0	0	0
pre-2	BHS31		2014-05-12	0	0	0	0	0	0	0	0	0
pre-2	BHS31		2014-05-14	0	0	0	0	0	0	0	0	0
pre-2	BHS31		2014-05-16	0	0	0	0	0	0	0	0	0.333333
pre-2	BHS31		2014-05-19	0	0	0	1	0	0	0	1	0.333333
pre-2	BHS31		2014-05-21	0	0	0	0	0	0	0	0	0.333333
pre-2	BHS31		2014-05-23	0	0	0	0	0	0	0	0	0
pre-2	BHS31		2014-05-26	0	0	0	0	0	0	0	0	0
pre-2	BHS31		2014-05-28	0	0	0	0	0	0	0	0	0
pre-2	BHS31		2014-06-06	0	0	0	0	0	0	0	0	0
pre-2	BHS31		2014-06-07	0	0	0	0	0	0	0	0	0
pre-2	BHS31		2014-06-14	0	0	0	0	0	0	0	0	0
pre-2	BHS31		2014-06-19	0	0	0	0	0	0	0	0	0
pre-2	BHS31		2014-07-04	0	0	0	0	0	0	0	0	0
pre-2	BHS31		2014-07-07	0	0	0	0	0	0	0	0	0
pre-2	BHS31		2014-07-08	0	0	0	0	0	0	0	0	0
pre-2	BHS31		2014-07-09	0	0	0	0	0	0	0	0	0
pre-2	BHS31		2014-07-10	0	0	0	0	0	0	0	0	0
pre-2	BHS31		2014-07-11	0	0	0	0	0	0	0	0	0
pre-2	BHS31		2014-07-12	0	0	0	0	0	0	0	0	0
pre-2	BHS31		2014-07-13	0	0	0	0	0	0	0	0	0
pre-2	BHS31		2014-07-14	0	0	0	0	0	0	0	0	0
pre-2	BHS31		2014-07-15	0	0	0	0	0	0	0	0	0
pre-2	BHS31		2014-07-16	0	0	0	0	0	0	0	0	0
pre-2	BHS31		2014-07-17	0	0	0	0	0	0	0	0	0
pre-2	BHS31		2014-07-19	0	0	0	0	0	0	0	0	0.333333
pre-2	BHS31		2014-07-20	0	0	0	0	0	0	0	1	0.333333
pre-2	BHS31		2014-07-21	0	0	0	0	0	0	0	0	0.333333
pre-2	BHS31		2014-07-22	0	0	0	0	0	0	0	0	0
pre-2	BHS31		2014-07-24	0	0	0	0	0	0	0	0	0
pre-2	BHS31		2014-07-25	0	0	0	0	0	0	0	0	0
pre-2	BHS31		2014-07-26	0	0	0	0	0	0	0	0	0
pre-2	BHS31		2014-07-28	0	0	0	0	0	0	0	0	0
pre-2	BHS31		2014-07-29	0	0	0	0	0	0	0	0	0
pre-2	BHS31		2014-07-30	0	0	0	0	0	0	0	0	0
pre-2	BHS31		2014-07-31	0	0	0	0	0	0	0	0	0
pre-2	BHS31		2014-08-03	0	0	0	0	0	0	0	0	0
pre-2	BHS31		2014-08-07	0	0	0	0	0	0	0	0	0
pre-2	BHS31		2014-08-08	0	0	0	0	0	0	0	0	0
pre-2	BHS31		2014-08-11	0	0	0	0	0	0	0	0	0
pre-2	BHS31		2014-08-13	0	0	0	0	0	0	0	0	0
pre-2	BHS31		2014-08-14	0	0	0	0	0	0	0	0	0
pre-2	BHS31		2014-08-15	0	0	0	0	0	0	0	0	0
pre-2	BHS31		2014-08-18	0	0	0	0	0	0	0	0	0
pre-2	BHS31		2014-08-21	0	0	0	0	0	0	0	0	0
pre-2	BHS31		2014-08-23	0	0	0	0	0	0	0	0	0
pre-2	BHS31		2014-08-25	0	0	0	0	0	0	0	0	0
pre-2	BHS31		2014-08-29	0	0	0	0	0	0	0	0	0
pre-2	BHS31		2014-08-30	0	0	0	0	0	0	0	0	0
pre-2	BHS31		2014-09-02	0	0	0	0	0	0	0	0	0
pre-2	BHS31		2014-09-04	0	0	0	0	0	0	0	0	0
pre-2	BHS31		2014-09-05	0	0	0	0	0	0	0	0	0
pre-2	BHS31		2014-09-07	0	0	0	0	0	0	0	0	0
pre-2	BHS31		2014-09-08	0	0	0	0	0	0	0	0	0
2	BHS31	1	2014-09-10	0	0	0	0	0	0	0	0	0
2	BHS31	3	2014-09-12	0	0	0	0	0	0	0	0	0
2	BHS31	4	2014-09-13	0	0	0	0	0	0	0	0	0.333333
2	BHS31	6	2014-09-15	0	1	0	0	0	0	0	1	0.333333
2	BHS31	7	2014-09-16	0	0	0	0	0	0	0	0	0.666667
2	BHS31	9	2014-09-18	0	1	0	0	0	0	0	1	0.333333
2	BHS31	11	2014-09-20	0	0	0	0	0	0	0	0	0.333333
2	BHS31	13	2014-09-22	0	0	0	0	0	0	0	0	0
2	BHS31	14	2014-09-23	0	0	0	0	0	0	0	0	0
2	BHS31	16	2014-09-25	0	0	0	0	0	0	0	0	0
2	BHS31	17	2014-09-26	0	0	0	0	0	0	0	0	0
2	BHS31	18	2014-09-27	0	0	0	0	0	0	0	0	0
2	BHS31	19	2014-09-28	0	0	0	0	0	0	0	0	0
2	BHS31	20	2014-09-29	0	0	0	0	0	0	0	0	0
2	BHS31	21	2014-09-30	0	0	0	0	0	0	0	0	0
2	BHS31	22	2014-10-01	0	0	0	0	0	0	0	0	0
2	BHS31	23	2014-10-02	0	0	0	0	0	0	0	0	0
2	BHS31	28	2014-10-07	0	0	0	0	0	0	0	0	0
2	BHS31	29	2014-10-08	0	0	0	0	0	0	0	0	0
2	BHS31	33	2014-10-12	0	0	0	0	0	0	0	0	0
2	BHS31	34	2014-10-13	0	0	0	0	0	0	0	0	0
2	BHS31	37	2014-10-16	0	0	0	0	0	0	0	0	0
2	BHS31	42	2014-10-21	0	0	0	0	0	0	0	0	0
2	BHS31	44	2014-10-23	0	0	0	0	0	0	0	0	0
2	BHS31	47	2014-10-26	0	0	0	0	0	0	0	0	0
2	BHS31	50	2014-10-29	0	0	0	0	0	0	0	0	0
2	BHS31	52	2014-10-31	0	0	0	0	0	0	0	0	0
2	BHS31	56	2014-11-04	0	0	0	0	0	0	0	0	0
2	BHS31	58	2014-11-06	0	0	0	0	0	0	0	0	0
2	BHS31	60	2014-11-08	0	0	0	0	0	0	0	0	0
2	BHS31	62	2014-11-10	0	0	0	0	0	0	0	0	0
2	BHS31	64	2014-11-12	0	0	0	0	0	0	0	0	0
2	BHS31	70	2014-11-18	0	0	0	0	0	0	0	0	0
2	BHS31	72	2014-11-20	0	0	0	0	0	0	0	0	0
2	BHS31	76	2014-11-24	0	0	0	0	0	0	0	0	0
2	BHS31	78	2014-11-26	0	0	0	0	0	0	0	0	0
2	BHS31	84	2014-12-02	0	0	0	0	0	0	0	0	0
2	BHS31	87	2014-12-05	0	0	0	0	0	0	0	0	0
2	BHS31	91	2014-12-09	0	0	0	0	0	0	0	0	0
2	BHS31	95	2014-12-13	0	0	0	0	0	0	0	0	0
2	BHS31	97	2014-12-15	0	0	0	0	0	0	0	0	0
2	BHS31	104	2014-12-22	0	0	0	0	0	0	0	0	0
post 2 / pre 3	BHS31	-11	2015-02-05	0	0	0	0	0	0	0	0	0
post 2 / pre 3	BHS31	-9	2015-02-07	0	0	0	0	0	0	0	0	0
post 2 / pre 3	BHS31	-7	2015-02-09	0	0	0	0	0	0	0	0	0
post 2 / pre 3	BHS31	-5	2015-02-11	0	0	0	0	0	0	0	0	0
post 2 / pre 3	BHS31	-3	2015-02-13	0	0	0	0	0	0	0	0	0
post 2 / pre 3	BHS31	-2	2015-02-14	0	0	0	0	0	0	0	0	0
3	BHS31	1	2015-02-16	0	1	0	0	0	0	0	0	0
3	BHS31	2	2015-02-17	0	1	0	0	0	0	0	1	0.333333
3	BHS31	4	2015-02-19	0	0	0	0	0	0	0	0	0.333333
3	BHS31	5	2015-02-20	0	1	0	0	0	0	0	1	0.666667
3	BHS31	8	2015-02-23	0	0	0	0	0	0	0	0	0.333333
3	BHS31	10	2015-02-25	0	0	0	1	0	0	0	1	0.666667
3	BHS31	12	2015-02-27	0	1	0	0	0	0	0	1	0.666667
3	BHS31	15	2015-03-02	0	1	0	1	0	0	0	2	1.33333
3	BHS31	17	2015-03-04	0	1	0	1	0	0	0	2	1.66667
3	BHS31	18	2015-03-05	0	1	0	1	0	0	0	2	2
3	BHS31	19	2015-03-06	0	0	0	1	0	0	0	1	1.66667
3	BHS31	20	2015-03-07	0	0	0	0	0	0	0	0	1
3	BHS31	21	2015-03-08	0	0	0	1	0	0	0	1	0.666667
3	BHS31	22	2015-03-09	0	1	0	1	0	0	0	2	1
3	BHS31	24	2015-03-11	0	1	0	1	0	0	0	2	1.66667
3	BHS31	25	2015-03-12	0	1	0	1	0	0	0	2	2
3	BHS31	26	2015-03-13	0	0	0	1	0	0	0	1	1.66667
3	BHS31	28	2015-03-15	0	0	0	1	0	0	0	1	1.33333
3	BHS31	29	2015-03-16	0	1	0	1	0	0	0	2	1.33333
3	BHS31	30	2015-03-17	0	0	0	1	0	0	0	1	1.33333
3	BHS31	31	2015-03-18	0	0	2	1	0	0	0	3	2
3	BHS31	32	2015-03-19	0	0	2	1	0	0	0	3	2.33333
3	BHS31	33	2015-03-20	0	1	2	1	0	0	0	4	3.33333
3	BHS31	34	2015-03-21	0	0	0	1	0	0	0	1	2.66667
3	BHS31	35	2015-03-22	0	0	0	0	0	0	0	0	1.66667
3	BHS31	36	2015-03-23	0	0	0	0	0	0	0	0	0.333333
3	BHS31	37	2015-03-24	0	0	2	1	0	0	0	3	1
3	BHS31	38	2015-03-25	0	1	2	1	0	0	0	4	2.33333
3	BHS31	39	2015-03-26	0	1	2	1	0	0	0	4	3.66667
3	BHS31	40	2015-03-27	0	1	2	1	0	0	0	4	4
3	BHS31	41	2015-03-28	0	0	2	1	0	0	0	3	3.66667
3	BHS31	42	2015-03-29	0	0	2	1	0	0	0	3	3.33333
3	BHS31	43	2015-03-30	0	1	2	1	0	0	0	4	3.33333
3	BHS31	44	2015-03-31	0	0	2	1	0	0	0	3	3.33333
3	BHS31	45	2015-04-01	0	1	2	1	0	0	0	4	3.66667
3	BHS31	46	2015-04-02	0	1	2	1	0	0	0	4	3.66667
3	BHS31	47	2015-04-03	0	1	0	1	0	0	0	2	3.33333
3	BHS31	48	2015-04-04	0	1	2	1	0	0	0	4	3.33333
3	BHS31	49	2015-04-05	0	1	2	1	0	0	0	4	3.33333
3	BHS31	50	2015-04-06	0	0	2	1	0	0	0	3	3.66667
3	BHS31	51	2015-04-07	0	1	0	1	0	0	0	2	3
3	BHS31	52	2015-04-08	0	1	2	1	0	0	0	4	3
3	BHS31	53	2015-04-09	0	1	2	1	0	0	0	4	3.33333
3	BHS31	54	2015-04-10	0	1	2	1	0	0	0	4	4
3	BHS31	55	2015-04-11	0	1	2	1	1	0	0	5	4.33333
3	BHS31	56	2015-04-12	0	1	2	1	0	0	0	4	4.33333
3	BHS31	57	2015-04-13	0	1	2	1	0	0	0	4	4.33333
3	BHS31	58	2015-04-14	0	1	2	1	1	0	0	5	4.33333
3	BHS31	59	2015-04-15	0	1	2	1	0	0	0	4	4.33333
3	BHS31	60	2015-04-16	0	1	2	1	0	0	0	4	4.33333
3	BHS31	61	2015-04-17	0	1	0	1	0	0	0	2	3.33333
3	BHS31	62	2015-04-18	0	1	2	1	0	0	0	4	3.33333
3	BHS31	63	2015-04-19	0	1	0	1	0	0	0	2	2.66667
3	BHS31	64	2015-04-20	0	1	2	1	0	0	0	4	3.33333
3	BHS31	65	2015-04-21	0	1	2	1	0	0	0	4	3.33333
3	BHS31	66	2015-04-22	0	1	2	1	0	0	0	4	4
3	BHS31	67	2015-04-23	0	1	2	1	0	0	0	4	4
3	BHS31	68	2015-04-24	0	1	2	1	1	0	0	5	4.33333
3	BHS31	69	2015-04-25	0	1	2	1	0	0	0	4	4.33333
3	BHS31	70	2015-04-26	0	1	2	1	0	0	0	4	4.33333
3	BHS31	71	2015-04-27	0	1	2	1	1	0	0	5	4.33333
3	BHS31	72	2015-04-28	0	1	2	1	0	0	0	4	4.33333
3	BHS31	73	2015-04-29	0	1	2	1	0	0	0	4	4.33333
3	BHS31	74	2015-04-30	0	1	0	1	0	0	0	2	3.33333
3	BHS31	75	2015-05-01	0	1	2	1	0	0	0	4	3.33333
3	BHS31	76	2015-05-02	0	1	2	1	0	0	0	4	3.33333
3	BHS31	77	2015-05-03	0	1	2	1	0	0	0	4	4
3	BHS31	78	2015-05-04	0	1	0	1	0	0	0	2	3.33333
3	BHS31	79	2015-05-05	0	1	0	1	0	0	0	2	2.66667
3	BHS31	80	2015-05-06	0	1	2	1	0	0	0	4	2.66667
3	BHS31	81	2015-05-07	0	1	2	1	0	0	0	4	3.33333
3	BHS31	82	2015-05-08	0	1	0	0	0	0	0	1	3
3	BHS31	85	2015-05-11	0	1	0	0	0	0	0	1	2
3	BHS31	88	2015-05-14	0	0	0	0	0	0	0	0	0.666667
3	BHS31	89	2015-05-15	0	1	0	0	0	0	0	1	0.666667
3	BHS31	93	2015-05-19	0	1	0	0	0	0	0	1	0.666667
3	BHS31	96	2015-05-22	0	1	0	0	0	0	0	1	1
3	BHS31	100	2015-05-26	0	1	0	0	0	0	0	1	1
2	BHS28L	1	2014-09-10	0	0	0	0	0	0	0	0	0
2	BHS28L	3	2014-09-12	0	0	0	0	0	0	0	0	0
2	BHS28L	4	2014-09-13	0	0	0	0	0	0	0	0	0
2	BHS28L	6	2014-09-15	0	0	0	0	0	0	0	0	0.333333
2	BHS28L	7	2014-09-16	0	1	0	0	0	0	0	1	0.333333
2	BHS28L	9	2014-09-18	0	0	0	0	0	0	0	0	0.333333
2	BHS28L	11	2014-09-20	0	0	0	0	0	0	0	0	0
2	BHS28L	13	2014-09-22	0	0	0	0	0	0	0	0	0
2	BHS28L	14	2014-09-23	0	0	0	0	0	0	0	0	0
2	BHS28L	16	2014-09-25	0	0	0	0	0	0	0	0	0
2	BHS28L	17	2014-09-26	0	0	0	0	0	0	0	0	0.333333
2	BHS28L	18	2014-09-27	0	0	0	0	1	0	0	1	0.333333
2	BHS28L	19	2014-09-28	0	0	0	0	0	0	0	0	0.333333
2	BHS28L	20	2014-09-29	0	0	0	0	0	0	0	0	0
2	BHS28L	21	2014-09-30	0	0	0	0	0	0	0	0	0
2	BHS28L	22	2014-10-01	0	0	0	0	0	0	0	0	0
2	BHS28L	23	2014-10-02	0	0	0	0	0	0	0	0	0
2	BHS28L	28	2014-10-07	0	0	0	0	0	0	0	0	0
2	BHS28L	29	2014-10-08	0	0	0	0	0	0	0	0	0.333333
2	BHS28L	33	2014-10-12	0	1	0	0	0	0	0	1	0.666667
2	BHS28L	34	2014-10-13	0	0	0	0	1	0	0	1	0.666667
2	BHS28L	37	2014-10-16	0	0	0	0	0	0	0	0	0.333333
2	BHS28L	42	2014-10-21	0	0	0	0	0	0	0	0	0
2	BHS28L	44	2014-10-23	0	0	0	0	0	0	0	0	0
2	BHS28L	47	2014-10-26	0	0	0	0	0	0	0	0	0
2	BHS28L	50	2014-10-29	0	0	0	0	0	0	0	0	0
2	BHS28L	52	2014-10-31	0	0	0	0	0	0	0	0	0
2	BHS28L	56	2014-11-04	0	0	0	0	0	0	0	0	0
2	BHS28L	58	2014-11-06	0	0	0	0	0	0	0	0	0
2	BHS28L	60	2014-11-08	0	0	0	0	0	0	0	0	0
2	BHS28L	62	2014-11-10	0	0	0	0	0	0	0	0	0
2	BHS28L	64	2014-11-12	0	0	0	0	0	0	0	0	0
2	BHS28L	70	2014-11-18	0	0	0	0	0	0	0	0	0
2	BHS28L	72	2014-11-20	0	0	0	0	0	0	0	0	0
2	BHS28L	76	2014-11-24	0	0	0	0	0	0	0	0	0
2	BHS28L	78	2014-11-26	0	0	0	0	0	0	0	0	0
2	BHS28L	84	2014-12-02	0	0	0	0	0	0	0	0	0
2	BHS28L	87	2014-12-05	0	0	0	0	0	0	0	0	0
2	BHS28L	91	2014-12-09	0	0	0	0	0	0	0	0	0
2	BHS28L	95	2014-12-13	0	0	0	0	0	0	0	0	0
2	BHS28L	97	2014-12-15	0	0	0	0	0	0	0	0	0
2	BHS28L	104	2014-12-22	0	0	0	0	0	0	0	0	0
pre-3	BHS28L	-11	2015-02-05	0	0	0	0	0	0	0	0	0
pre-3	BHS28L	-9	2015-02-07	0	0	0	0	0	0	0	0	0
pre-3	BHS28L	-7	2015-02-09	0	0	0	0	0	0	0	0	0
pre-3	BHS28L	-5	2015-02-11	0	0	0	0	0	0	0	0	0
pre-3	BHS28L	-3	2015-02-13	0	1	0	1	0	0	0	2	0.666667
pre-3	BHS28L	-2	2015-02-14	0	1	0	0	0	0	0	1	1
3	BHS28L	1	2015-02-16	0	1	0	1	0	0	0	2	1.66667
3	BHS28L	2	2015-02-17	0	1	0	0	0	0	0	1	1.33333
3	BHS28L	4	2015-02-19	0	0	0	0	0	0	0	0	1
3	BHS28L	5	2015-02-20	0	0	0	0	0	0	0	0	0.333333
3	BHS28L	8	2015-02-23	0	1	0	0	0	0	0	1	0.333333
3	BHS28L	10	2015-02-25	0	1	2	1	0	0	0	4	1.66667
3	BHS28L	12	2015-02-27	0	1	0	1	1	0	0	3	2.66667
3	BHS28L	15	2015-03-02	0	1	2	0	0	0	0	3	3.33333
3	BHS28L	17	2015-03-04	0	1	2	1	0	0	0	4	3.33333
3	BHS28L	18	2015-03-05	0	1	0	1	0	0	0	2	3
3	BHS28L	19	2015-03-06	0	1	0	1	0	0	0	2	2.66667
3	BHS28L	20	2015-03-07	0	1	0	0	0	0	0	1	1.66667
3	BHS28L	21	2015-03-08	0	1	0	1	0	0	0	2	1.66667
3	BHS28L	22	2015-03-09	0	1	0	1	0	0	0	2	1.66667
3	BHS28L	24	2015-03-11	0	1	0	1	0	0	0	2	2
3	BHS28L	25	2015-03-12	0	1	2	1	1	0	0	5	3
3	BHS28L	26	2015-03-13	0	1	2	0	0	0	0	3	3.33333
3	BHS28L	28	2015-03-15	0	0	2	1	0	0	0	3	3.66667
3	BHS28L	29	2015-03-16	0	0	2	1	1	0	0	4	3.33333
3	BHS28L	30	2015-03-17	0	0	2	1	1	0	0	4	3.66667
3	BHS28L	31	2015-03-18	0	1	2	1	1	0	0	5	4.33333
3	BHS28L	32	2015-03-19	0	0	2	1	0	0	0	3	4
3	BHS28L	33	2015-03-20	0	1	2	1	0	0	0	4	4
3	BHS28L	34	2015-03-21	0	1	2	1	0	0	0	4	3.66667
3	BHS28L	35	2015-03-22	0	1	2	0	1	0	0	4	4
3	BHS28L	36	2015-03-23	0	0	2	0	0	0	0	2	3.33333
3	BHS28L	37	2015-03-24	0	1	2	1	1	0	0	5	3.66667
3	BHS28L	38	2015-03-25	0	1	2	1	1	0	0	5	4
3	BHS28L	39	2015-03-26	0	1	2	1	1	0	0	5	5
3	BHS28L	40	2015-03-27	0	1	2	1	0	0	0	4	4.66667
3	BHS28L	41	2015-03-28	0	1	0	1	1	0	0	3	4
3	BHS28L	42	2015-03-29	0	1	0	1	0	0	0	2	3
3	BHS28L	43	2015-03-30	0	1	2	1	0	0	0	4	3
3	BHS28L	44	2015-03-31	0	1	2	1	0	0	0	4	3.33333
3	BHS28L	45	2015-04-01	0	1	2	1	1	0	0	5	4.33333
3	BHS28L	46	2015-04-02	0	1	2	1	1	0	0	5	4.66667
3	BHS28L	47	2015-04-03	0	1	2	1	0	0	0	4	4.66667
3	BHS28L	48	2015-04-04	0	1	2	1	0	0	0	4	4.33333
3	BHS28L	49	2015-04-05	0	1	2	1	0	0	0	4	4
3	BHS28L	50	2015-04-06	0	1	2	1	0	0	0	4	4
3	BHS28L	51	2015-04-07	0	1	2	0	1	0	0	4	4
3	BHS28L	52	2015-04-08	0	1	2	1	1	0	0	5	4.33333
3	BHS28L	53	2015-04-09	0	1	2	1	1	0	0	5	4.66667
3	BHS28L	54	2015-04-10	0	1	2	1	0	0	0	4	4.66667
3	BHS28L	55	2015-04-11	0	1	2	1	1	0	0	5	4.66667
3	BHS28L	56	2015-04-12	0	1	0	1	0	0	0	2	3.66667
3	BHS28L	57	2015-04-13	0	1	2	1	0	0	0	4	3.66667
3	BHS28L	58	2015-04-14	0	1	0	1	0	0	0	2	2.66667
3	BHS28L	59	2015-04-15	0	1	2	1	0	0	0	4	3.33333
3	BHS28L	60	2015-04-16	0	1	2	1	0	0	0	4	3.33333
3	BHS28L	61	2015-04-17	0	1	0	1	0	0	0	2	3.33333
3	BHS28L	62	2015-04-18	0	1	2	1	1	0	0	5	3.66667
3	BHS28L	63	2015-04-19	0	1	2	0	0	0	0	3	3.33333
3	BHS28L	64	2015-04-20	0	1	2	1	1	0	0	5	4.33333
3	BHS28L	65	2015-04-21	0	1	2	1	1	0	0	5	4.33333
3	BHS28L	66	2015-04-22	0	1	2	1	0	0	0	4	4.66667
3	BHS28L	67	2015-04-23	0	1	2	1	1	0	0	5	4.66667
3	BHS28L	68	2015-04-24	0	1	2	1	0	0	0	4	4.33333
3	BHS28L	69	2015-04-25	0	1	2	0	0	0	0	3	4
3	BHS28L	70	2015-04-26	0	1	2	1	1	0	0	5	4
3	BHS28L	71	2015-04-27	0	1	2	1	1	0	0	5	4.33333
3	BHS28L	72	2015-04-28	0	1	2	1	0	0	0	4	4.66667
3	BHS28L	73	2015-04-29	0	1	2	1	1	0	0	5	4.66667
3	BHS28L	74	2015-04-30	0	1	0	0	0	0	0	1	3.33333
3	BHS28L	75	2015-05-01	0	1	0	0	1	0	0	2	2.66667
3	BHS28L	76	2015-05-02	0	1	0	1	0	0	0	2	1.66667
3	BHS28L	77	2015-05-03	0	1	0	1	0	0	0	2	2
3	BHS28L	78	2015-05-04	0	1	0	0	0	0	0	1	1.66667
3	BHS28L	79	2015-05-05	0	1	0	1	1	0	0	3	2
3	BHS28L	80	2015-05-06	0	1	0	0	1	0	0	2	2
3	BHS28L	81	2015-05-07	0	1	0	1	0	0	0	2	2.33333
3	BHS28L	82	2015-05-08	0	1	0	0	0	0	0	1	1.66667
3	BHS28L	85	2015-05-11	0	1	0	0	0	0	0	1	1.33333
3	BHS28L	88	2015-05-14	0	0	0	0	0	0	0	0	0.666667
3	BHS28L	89	2015-05-15	0	1	0	0	0	0	0	1	0.666667
3	BHS28L	93	2015-05-19	0	0	0	0	0	0	0	0	0.333333
3	BHS28L	96	2015-05-22	0	1	0	0	0	0	0	1	0.666667
3	BHS28L	100	2015-05-26	0	0	0	0	0	0	0	0	0.333333
